# Supplementary material for: Mating and Pathogenicity of the Dominant Colletotrichum Species Associated with Anthracnose Disease of Mango
Source: J Fungi (Basel). 2025 Oct 23;11(11):762. doi: 10.3390/jof11110762 (PMC12653461; doi:10.3390/jof11110762)
Supplement: Supplementary file 1 [file jof-11-00762-s001.zip › Table S3.xlsx]

## Sheet: Table S3
Table S3 Fertility rating of intraspecific mating tests involving many isolates for C. siamense
Isolate	GD6-2	GD7-1	GD8-1	GD10-1	GD11-1	GD12-1	GD14-2	GD17	GD29-1	GD29-2	GD30-1	GD30-2	GZ11-1	HN8-1	HN10	HN18-1	HN22-3	HN29-2	HN39-2	HN39-3	HN50-2	HN58-1	SC2-1	SC3-1	SC3-2	SC4-3	SC5	SC16	SC37-2	SC38-1-1	SC38-1-2	SC38-1-3	YN28-1	YN42-2-1	YN45-2-1	YN47-2-1	YN56-1-1
GD6-2	—	1	0	1	0	1	1	1	1	2	5	1	0	1	1	1	0	1	1	1	1	1	1	0	1	1	1	1	1	1	1	1	1	1	1	0	0
GD7-1	1	—	1	0	1	0	0	0	0	0	5	0	1	1	1	1	1	0	0	0	4	0	0	0	1	1	1	1	1	0	1	0	1	0	0	0	0
GD8-1	0	1	—	1	1	1	0	1	1	4	1	0	0	0	0	0	0	0	0	1	0	0	0	0	1	0	0	0	0	0	1	0	0	0	0	0	0
GD10-1	1	0	1	—	1	0	0	0	0	0	0	0	0	0	0	0	0	0	0	0	0	0	0	0	0	0	0	0	0	0	1	0	1	0	0	0	0
GD11-1	0	1	1	1	—	1	1	1	0	1	0	0	0	0	0	0	1	1	0	1	1	1	0	1	0	0	0	0	0	0	0	0	1	0	0	0	0
GD12-1	1	0	1	0	1	—	0	0	0	0	1	0	0	0	0	0	0	0	0	0	0	0	0	0	1	0	0	1	1	1	1	0	1	0	0	1	0
GD14-2	1	0	0	0	1	0	—	0	0	0	0	0	0	0	0	0	0	0	0	1	0	0	0	0	0	0	0	0	1	0	1	0	1	0	0	0	1
GD17	1	0	1	0	1	0	0	—	0	0	1	0	0	0	0	0	0	0	0	0	0	0	0	0	1	0	0	0	0	0	1	0	1	0	0	0	0
GD29-1	1	0	1	0	0	0	0	0	—	0	0	0	0	0	0	0	0	0	0	0	0	0	0	0	0	0	0	0	0	0	0	0	0	0	0	0	0
GD29-2	2	0	4	0	1	0	0	0	0	—	0	0	0	0	0	0	0	0	0	0	0	0	0	0	1	0	0	0	0	0	0	0	0	0	0	0	0
GD30-1	5	5	1	0	0	1	0	1	0	0	—	0	0	1	0	0	0	0	0	0	0	0	0	0	1	0	0	0	0	0	1	0	0	0	0	0	0
GD30-2	1	0	0	0	0	0	0	0	0	0	0	—	0	0	0	0	0	0	0	1	0	0	0	0	1	0	0	0	1	0	0	0	0	0	0	0	0
GZ11-1	0	1	0	0	0	0	0	0	0	0	0	0	—	0	1	0	0	0	0	0	1	0	0	0	0	0	0	1	1	0	1	0	1	0	0	0	0
HN8-1	1	1	0	0	0	0	0	0	0	0	1	0	0	—	0	0	0	0	0	1	0	0	0	0	0	1	0	0	1	0	1	0	0	0	0	0	0
HN10	1	1	0	0	0	0	0	0	0	0	0	0	1	0	—	0	0	0	0	0	7	0	1	0	1	5	1	1	1	1	1	1	2	0	0	0	0
HN18-1	1	1	0	0	0	0	0	0	0	0	0	0	0	0	0	—	0	0	0	1	0	0	0	0	1	1	0	0	1	0	1	0	0	0	0	0	0
HN22-3	0	1	0	0	1	0	0	0	0	0	0	0	0	0	0	0	—	0	0	1	0	0	0	0	1	1	0	0	1	0	1	0	0	0	0	0	0
HN29-2	1	0	0	0	1	0	0	0	0	0	0	0	0	0	0	0	0	—	0	1	0	1	0	1	0	0	1	0	1	0	0	0	1	0	0	0	0
HN39-2	1	0	0	0	0	0	0	0	0	0	0	0	0	0	0	0	0	0	—	3	1	0	0	0	1	0	0	0	1	0	1	0	1	0	0	0	0
HN39-3	1	0	1	0	1	0	1	0	0	0	0	1	0	1	0	1	1	1	3	—	0	1	1	0	1	1	1	1	1	1	5	0	1	1	1	0	0
HN50-2	1	4	0	0	1	0	0	0	0	0	0	0	1	0	7	0	0	0	1	0	—	0	0	0	0	0	0	0	0	0	0	0	0	0	0	0	0
HN58-1	1	0	0	0	1	0	0	0	0	0	0	0	0	0	0	0	0	1	0	1	0	—	0	1	4		4	5	0	0	1	0	1	0	0	0	0
SC2-1	1	0	0	0	0	0	0	0	0	0	0	0	0	0	1	0	0	0	0	1	0	0	—	0	0	0	0	0	4	0	0	0	0	0	0	0	0
SC3-1	0	0	0	0	1	0	0	0	0	0	0	0	0	0	0	0	0	1	0	0	0	1	0	—	2	2	2	0	0	0	0	0	0	0	0	0	0
SC3-2	1	1	1	0	0	1	0	1	0	1	1	1	0	0	1	1	1	0	1	1	0	4	0	2	—	1	1	0	0	0	0	0	2	0	0	1	0
SC4-3	1	1	0	0	0	0	0	0	0	0	0	0	0	1	5	1	1	0	0	1	0	0	0	2	1	—	0	0	1	0	0	0	0	0	0	0	0
SC5	1	1	0	0	0	0	0	0	0	0	0	0	0	0	1	0	0	1	0	1	0	4	0	2	1	0	—	1	0	0	1	0	1	0	0	1	0
SC16	1	1	0	0	0	1	0	0	0	0	0	0	1	0	1	0	0	0	0	1	0	5	0	0	0	0	1	—	1	1	2	0	1	4	0	0	0
SC37-2	1	1	0	0	0	1	1	0	0	0	0	1	1	1	1	1	1	1	1	1	0	0	4	0	0	1	0	1	—	1	0	0	0	0	0	1	0
SC38-1-1	1	0	0	0	0	1	0	0	0	0	0	0	0	0	1	0	0	0	0	1	0	0	0	0	0	0	0	1	1	—	0	0	0	0	0	0	0
SC38-1-2	1	1	1	1	0	1	1	1	0	0	1	0	1	1	1	1	1	0	1	5	0	1	0	0	0	0	1	2	0	0	—	1	1	1	1	1	1
SC38-1-3	1	0	0	0	0	0	0	0	0	0	0	0	0	0	1	0	0	0	0	0	0	0	0	0	0	0	0	0	0	0	1	—	1	0	0	0	0
YN28-1	1	1	0	1	1	1	1	1	0	0	0	0	1	0	2	0	0	1	1	1	0	1	0	0	2	0	1	1	0	0	1	1	—	1	1	1	1
YN42-2-1	1	0	0	0	0	0	0	0	0	0	0	0	0	0	0	0	0	0	0	1	0	0	0	0	0	0	0	4	0	0	1	0	1	—	0	0	0
YN45-2-1	1	0	0	0	0	0	0	0	0	0	0	0	0	0	0	0	0	0	0	1	0	0	0	0	0	0	0	0	0	0	1	0	1	0	—	0	0
YN47-2-1	0	0	0	0	0	1	0	0	0	0	0	0	0	0	0	0	0	0	0	0	0	0	0	0	1	0	1	0	1	0	1	0	1	0	0	—	0
YN56-1-1	0	0	0	0	0	0	1	0	0	0	0	0	0	0	0	0	0	0	0	0	0	0	0	0	0	0	0	0	0	0	1	0	1	0	0	0	—
