# Supplementary material for: Mating and Pathogenicity of the Dominant Colletotrichum Species Associated with Anthracnose Disease of Mango
Source: J Fungi (Basel). 2025 Oct 23;11(11):762. doi: 10.3390/jof11110762 (PMC12653461; doi:10.3390/jof11110762)
Supplement: Supplementary file 1 [file jof-11-00762-s001.zip › Table S4.xlsx]

## Sheet: Table S4
Table S4 Fertility rating of intraspecific mating tests involving many isolates for C. fruticola
Isolate	GZ1-2	GZ2-1	GZ4	GZ6-3	GZ8-3	GZ9	GZ12-1	GZ13-1	GZ14-1	GZ10	GZ15-1	GZ16	GZ19-G-2	GZ21-2	GZ23-2	GZ25-1	YN13-1	YN21-1-3	YN30-4	YN43-1	HN7	HN19-1	HN47-2	HN54-1	FJ13-3	FJ17-5	FJ25-1	FJ26-1	FJ27-2	FJ28-1	FJ29-1	FJ32-6	FJ34-5	FJ35-5	GZ19-1
GZ1-2	—	0	0	0	0	0	0	0	0	0	1	0	0	0	0	0	0	6	0	0	1	0	0	0	0	0	0	0	0	0	0	4	5	0	0
GZ2-1	0	—	0	0	0	0	5	0	0	0	1	5	0	0	0	6	4	1	0	0	5	0	0	0	0	0	0	0	4	0	5	5	1	0	5
GZ4	0	0	—	0	0	0	0	0	0	0	1	0	0	0	0	0	0	1	0	0	0	0	0	0	0	0	0	0	0	0	0	0	0	0	0
GZ6-3	0	0	0	—	0	0	0	0	0	0	0	0	0	0	0	0	0	1	0	0	1	0	1	0	0	0	0	0	0	0	0	0	1	0	0
GZ8-3	0	0	0	0	—	0	0	0	0	0	0	0	0	0	0	0	0	1	0	0	1	0	1	0	0	0	0	0	0	0	0	0	1	0	0
GZ9	0	0	0	0	0	—	0	0	0	0	0	0	0	0	0	0	0	6	0	0	0	0	0	0	0	0	0	0	0	0	1	5	0	0	0
GZ12-1	0	5	0	0	0	0	—	0	0	0	1	0	0	0	0	0	0	1	0	0	0	0	0	0	0	0	0	0	0	0	0	0	0	0	0
GZ13-1	0	0	0	0	0	0	0	—	0	0	1	0	0	5	0	0	0	5	0	0	0	0	0	0	0	0	0	0	0	0	0	0	0	0	0
GZ14-1	0	0	0	0	0	0	0	0	—	0	0	0	0	0	0	0	0	1	0	5	5	6	0	0	0	0	0	0	0	0	0	0	0	0	0
GZ10	0	0	0	0	0	0	0	0	0	—	1	0	0	0	0	1	2	1	0	5	5	2	0	0	0	0	0	0	0	0	1	0	0	0	0
GZ15-1	1	1	1	0	0	0	1	1	0	1	—	1	1	1	1	1	1	2	1	1	1	6	1	1	0	1	1	1	1	1	1	1	1	1	0
GZ16	0	5	0	0	0	0	0	0	0	0	1	—	0	0	0	0	0	4	0	0	0	0	0	0	0	0	0	0	0	0	0	0	0	0	0
GZ19-G-2	0	0	0	0	0	0	0	0	0	0	1	0	—	0	0	1	0	2	0	0	0	0	0	0	0	0	0	0	0	0	0	0	0	0	0
GZ21-2	0	0	0	0	0	0	0	5	0	0	1	0	0	—	0	0	0	4	0	0	0	0	0	0	0	0	5	0	0	0	0	0	0	0	0
GZ23-2	0	0	0	0	0	0	0	0	0	0	1	0	0	0	—	1	0	0	0	0	0	0	0	0	0	0	0	0	0	0	0	0	0	0	0
GZ25-1	0	6	0	0	0	0	0	0	0	1	1	0	1	0	1	—	0	1	0	0	1	1	1	0	0	1	1	1	1	0	0	1	1	1	0
YN13-1	0	4	0	0	0	0	0	0	0	2	1	0	0	0	0	0	—	2	0	1	1	0	6	0	0	0	0	0	0	0	0	0	0	0	0
YN21-1-3	6	1	1	1	1	6	1	5	1	1	2	4	2	4	0	1	2	—	7	1	1	2	2	1	1	2	1	1	7	2	1	1	1	2	3
YN30-4	0	0	0	0	0	0	0	0	0	0	1	0	0	0	0	0	0	7	—	0	0	0	0	0	0	0	0	0	0	0	0	0	0	0	0
YN43-1	0	0	0	0	0	0	0	0	5	5	1	0	0	0	0	0	1	1	0	—	1	1	2	5	5	1	6	0	1	0	5	0	0	0	0
HN7	1	5	0	1	1	0	0	0	5	5	1	0	0	0	0	1	1	1	0	1	—	0	0	0	0	0	0	0	0	0	0	0	0	0	0
HN19-1	0	0	0	0	0	0	0	0	6	2	6	0	0	0	0	1	0	2	0	1	0	—	0	0	0	0	5	0	7	0	0	2	5	0	0
HN47-2	0	0	0	1	1	0	0	0	0	0	1	0	0	0	0	1	6	2	0	2	0	0	—	0	0	0	0	0	0	0	0	0	0	0	3
HN54-1	0	0	0	0	0	0	0	0	0	0	1	0	0	0	0	0	0	1	0	5	0	0	0	—	0	0	0	0	0	0	0	0	0	0	0
FJ13-3	0	0	0	0	0	0	0	0	0	0	0	0	0	0	0	0	0	1	0	5	0	0	0	0	—	0	0	5	0	0	0	0	0	0	0
FJ17-5	0	0	0	0	0	0	0	0	0	0	1	0	0	0	0	1	0	2	0	1	0	0	0	0	0	—	0	0	0	0	0	0	0	0	0
FJ25-1	0	0	0	0	0	0	0	0	0	0	1	0	0	5	0	1	0	1	0	6	0	5	0	0	0	0	—	0	0	0	0	0	0	0	0
FJ26-1	0	0	0	0	0	0	0	0	0	0	1	0	0	0	0	1	0	1	0	0	0	0	0	0	5	0	0	—	0	0	0	0	0	0	0
FJ27-2	0	4	0	0	0	0	0	0	0	0	1	0	0	0	0	1	0	7	0	1	0	7	0	0	0	0	0	0	—	0	0	0	0	0	0
FJ28-1	0	0	0	0	0	0	0	0	0	0	1	0	0	0	0	0	0	2	0	0	0	0	0	0	0	0	0	0	0	—	0	0	0	0	0
FJ29-1	0	5	0	0	0	1	0	0	0	1	1	0	0	0	0	0	0	1	0	5	0	0	0	0	0	0	0	0	0	0	—	0	0	0	0
FJ32-6	4	5	0	0	0	5	0	0	0	0	1	0	0	0	0	1	0	1	0	0	0	2	0	0	0	0	0	0	0	0	0	—	0	0	0
FJ34-5	5	1	0	1	1	0	0	0	0	0	1	0	0	0	0	1	0	1	0	0	0	5	0	0	0	0	0	0	0	0	0	0	—	0	0
FJ35-5	0	0	0	0	0	0	0	0	0	0	1	0	0	0	0	1	0	2	0	0	0	0	0	0	0	0	0	0	0	0	0	0	0	—	0
GZ19-1	0	5	0	0	0	0	0	0	0	0	0	0	0	0	0	0	0	3	0	0	0	0	3	0	0	0	0	0	0	0	0	0	0	0	—
